# Supplementary material for: In Vivo and In Silico Analgesic Activity of Ficus populifolia Extract Containing 2-O-β-D-(3′,4′,6′-Tri-acetyl)-glucopyranosyl-3-methyl Pentanoic Acid
Source: Int J Mol Sci. 2023 Jan 23;24(3):2270. doi: 10.3390/ijms24032270 (PMC9916429; doi:10.3390/ijms24032270)
Supplement: Supplementary file 1 [file ijms-24-02270-s001.zip]

Archive with 1 entries (1 files):
- ijms-2135393-supplementary.pdf
